# Supplementary material for: Treatment with PPARα Agonist Clofibrate Inhibits the Transcription and Activation of SREBPs and Reduces Triglyceride and Cholesterol Levels in Liver of Broiler Chickens
Source: PPAR Res. 2015 Nov 25;2015:347245. doi: 10.1155/2015/347245 (PMC4674622; doi:10.1155/2015/347245)
Supplement: Supplementary file 1 — To support the findings of this manuscript the additional information about RT-qPCR method were added in supplementary materials including: Supplementary Figure 1: Analysis of RNA integrity and quality. Supplementary Figure 2: Average expression stability values (M) and ranking of candidate reference genes. Supplementary Figure 3: Determination of the optimal number of control genes for normalization. Supplementary Table 1: Quantitative real-time PCR performance data. [file 347245.f1.zip]

Archive with 5 entries (4 files):
- 347245.f1/
- 347245.f1/Supplementary Fig. 1.pptx
- 347245.f1/Supplementary Fig. 2.pptx
- 347245.f1/Supplementary Fig. 3.pptx
- 347245.f1/Supplementary Legends and Table.pdf
